# Supplementary material for: Pervasive misannotation of microexons that are evolutionarily conserved and crucial for gene function in plants
Source: Nat Commun. 2022 Feb 10;13:820. doi: 10.1038/s41467-022-28449-8 (PMC8831610; doi:10.1038/s41467-022-28449-8)
Supplement: Supplementary file 4 — Supplementary Data 1 [file 41467_2022_28449_MOESM4_ESM.xlsx]

## Sheet: SRA Acc.
NO.	C. reinhardtii	P. patens	S. moellendorffii	P. somniferum	A. thaliana	G. max	V. vinifera	H. annuus	O. sativa	Z. mays
1	SRX3229467	SRX713947	ERX3488398	SRX5138899	SRX1796779	SRX2775016	SRX5974315	SRX2331124	DRX120130	SRX339823
2	SRX3229466	SRX713946	ERX3488397	SRX5138898	SRX1796778	SRX2775015	SRX5974314	SRX2331122	DRX120129	SRX339822
3	SRX3229465	SRX713945	ERX3488396	SRX5138897	SRX1796777	SRX2775014	SRX5974307	SRX2331116	DRX120128	SRX339821
4	SRX3229464	SRX713944	ERX3488395	SRX5138896	SRX1796776	SRX2775013	SRX5974306	SRX2331113	DRX120127	SRX339820
5	ERX1079686	SRX713943	ERX3488394	SRX5138895	SRX1796775	SRX2775012	SRX5974305	SRX2331102	DRX120126	SRX339819
6	ERX1079685	SRX713942	ERX3488393	SRX5138893	SRX1796774	SRX2775011	SRX5974304	SRX2331101	DRX120125	SRX339818
7	ERX1079684	SRX713941	ERX3488392	SRX5138892	SRX1796773	SRX2775010	SRX5974303	SRX2331135	DRX120124	SRX339817
8	ERX1079683	SRX713940	ERX3488393	SRX5138891	SRX1796772	SRX2775009	SRX5974302	SRX2331134	DRX120123	SRX339816
9	ERX1079682	SRX713939	ERX3488394	SRX5138890	SRX1796771	SRX2775008	SRX5974301	SRX2331133	DRX120122	SRX339815
10	ERX1079681	SRX713938	ERX3488395	SRX5138889	SRX1796770	SRX2775007	SRX5974300	SRX2331132	DRX120121	SRX339814
11	ERX1079680	SRX713937	ERX3488396	SRX5138888	SRX1796769	SRX2775006	SRX5974279	SRX2331131	DRX005945	SRX339813
12	ERX1079679	SRX713936	ERX3488397	SRX5138894	SRX1796768	SRX2775005	SRX5974278	SRX2331129	DRX005944	SRX339812
13	ERX1079678	SRX713935	ERX3488398	SRX5137763	SRX1796767	SRX2775004	SRX3420355	SRX2331128	DRX005943	SRX339811
14	ERX1079677	SRX713934	ERX3488399	SRX5137762	SRX1796766	SRX2775003	SRX3420354	SRX2331127	DRX005942	SRX339810
15	ERX1079676	SRX713933	ERX3488400	SRX5137761	SRX1796765	SRX2775002	SRX3420353	SRX2331126	DRX005941	SRX339809
16	ERX1079675	SRX713932	ERX3488401	SRX5137760	SRX1796764	SRX2775001	SRX3420352	SRX2331125	DRX005940	SRX339808
17	SRX658331	SRX713931	ERX3488402	SRX5137759	SRX1796763	SRX2775000	SRX3420351	SRX2331123	DRX005939	SRX339807
18	SRX658330	SRX713930	ERX3488403	SRX5137758	SRX1796762	SRX2774999	SRX3140210	SRX2331121	DRX005938	SRX339806
19	SRX658329	SRX713929	ERX3488404	SRX5137757	SRX1796761	SRX2774998	SRX3140209	SRX2331120	DRX005937	SRX339805
20	SRX658328	SRX713928	ERX3488405	SRX5137756	SRX1796760	SRX2774997	SRX3140208	SRX2331119	DRX005936	SRX339804
21	SRX658327	SRX713927	ERX3488406	SRX5137755	SRX1796759	SRX2774996	SRX3140207	SRX2331118	DRX005935	SRX339803
22	SRX658326	SRX713926	ERX3488407	SRX5137754	SRX1796758	SRX2774995	SRX3140206	SRX2331117	DRX005934	SRX339802
23	SRX658325	SRX713925	ERX3488408	SRX5137753	SRX1796757	SRX2774994	SRX3140205	SRX2331115	DRX005933	SRX339801
24	SRX658324	SRX713924	ERX3488409	SRX5137752	SRX1796756	SRX2774993	SRX3140204	SRX2331114	DRX005932	SRX339800
25	SRX658323	SRX713923	ERX3488410	SRX5137650	SRX1796755	SRX2774992	SRX3140203	SRX2331112	DRX005931	SRX339799
26	SRX658322	SRX713922	ERX3488411	SRX5137649	SRX1796754	SRX2774991	SRX3140202	SRX2331111	DRX005930	SRX339798
27	SRX658321	SRX713921	ERX3488412	SRX5137648	SRX1796753	SRX2774990	SRX3140201	SRX2331110	DRX005929	SRX339797
28	SRX658320	SRX713920	ERX3488413	SRX5137647	SRX1796752	SRX2774989	SRX3140200	SRX2331109	DRX005928	SRX339796
29	SRX658319	SRX713919	ERX3488414	SRX5137646	SRX1796751	SRX2774988	SRX3140199	SRX2331108	DRX005927	SRX339795
30	SRX658318	SRX713918	ERX3488415	SRX5137645	SRX1796750	SRX2774987	SRX2697700	SRX2331107	DRX005926	SRX339794
31	SRX658317	SRX713917	ERX3488416	SRX5137644	SRX1796749	SRX2774986	SRX2697699	SRX2331106	DRX005925	SRX339793
32	SRX658316	SRX713916	ERX3488417	SRX5137643	SRX1796748	SRX2774985	SRX2697698	SRX2331105	DRX005924	SRX339792
33	SRX658315	SRX713915	ERX3488418	SRX5137642	SRX1796747	SRX2774984	SRX2697697	SRX2331104	DRX005923	SRX339791
34	SRX658314	SRX713914	ERX3488419	SRX3742161	SRX1796746	SRX2774983	SRX1967882	SRX2331103	DRX005922	SRX339790
35	SRX658313	SRX713913	ERX3488420	SRX3742160	SRX1796745	SRX2774982	SRX1967881	SRX2331100	DRX005921	SRX339789
36	SRX658312	SRX713912	ERX3488421	SRX3742159	SRX1796744	SRX2774981	SRX1967880	SRX2331099	DRX005920	SRX339788
37	SRX658311	SRX713911	ERX3488422	SRX3742158	SRX1796743	SRX2774980	SRX1967879	SRX2331098	DRX005919	SRX339787
38	SRX658310	SRX713910	ERX3488423	SRX3742157	SRX1796742	SRX2774979	SRX1967878	SRX2331097	DRX005918	SRX339786
39	SRX658309	SRX713909	ERX3488424	SRX3742156	SRX1796741	SRX2774978	SRX1967877	SRX2331096	DRX005917	SRX339785
40	SRX658308	SRX713908	ERX3488425	SRX3742155	SRX1796740	SRX2774977	SRX1967876	SRX2331095	DRX005916	SRX339784
41	SRX658307	SRX713907	ERX3488426	SRX3742154	SRX1796739	SRX2774976	SRX1967875	SRX2331094	DRX005915	SRX339783
42	SRX658306	SRX712884	ERX3488427	SRX3742153	SRX1796738	SRX2774975	SRX1967873	SRX2331093	DRX005914	SRX339782
43	SRX658305	SRX712883	ERX3488428		SRX1796737	SRX2774974	SRX1967872	SRX2331092	DRX005913	SRX339781
44	SRX658304	SRX712882	ERX3488429		SRX1796736	SRX2774973	SRX1967871	SRX2331091	DRX005912	SRX339780
45	SRX658303	SRX712881	ERX3488430		SRX1796735	SRX474446	SRX1967870	SRX2331090	DRX005911	SRX339779
46	SRX658302	SRX712880	ERX3488431		SRX1796734	SRX474445	SRX1967869	SRX2331089	DRX005910	SRX339778
47	SRX658301	SRX712879	ERX3488432		SRX1796733	SRX474444	SRX1967868	SRX2331088	DRX005909	SRX339777
48	SRX658300	SRX712878	ERX3488433		SRX1796718	SRX474443	SRX285783	SRX2331087	DRX005908	SRX339776
49	SRX658299	SRX712877	ERX3488434		SRX1796717	SRX474442	SRX285781	SRX2331086	DRX005907	SRX339775
50	SRX658298	SRX712876	ERX3488435		SRX1796716	SRX474441	SRX285778	SRX2331085	DRX005906	SRX339774
51	SRX658297	SRX712875	ERX3488436		SRX1796286	SRX474440	SRX285769	SRX2331084	DRX005905	SRX339773
52	SRX658296	SRX712874	ERX3488437		SRX1796285	SRX474439	SRX285768	SRX2331083	DRX005904	SRX339772
53		SRX712873	ERX3488438		SRX1796284	SRX474438	SRX285767	SRX2331082	DRX005903	SRX339771
54		SRX712872	ERX3488439		SRX1796283	SRX474437	SRX285766	SRX2331081	DRX005902	SRX339770
55		SRX712871	ERX3488440		SRX1796282	SRX474436	SRX285765	SRX2331080	DRX005901	SRX339769
56		SRX712870	ERX3488441		SRX1796281	SRX474435	SRX285764	SRX2331079	DRX005900	SRX339768
57		SRX712869	ERX3488442		SRX1796280	SRX474434	SRX285763	SRX2331078	DRX005899	SRX339767
58		SRX712868	ERX3488443		SRX1796279	SRX474433	SRX285762	SRX2331077	DRX005898	SRX339766
59		SRX712867	ERX3488444		SRX1796278	SRX474432	SRX155397	SRX2331076	DRX005897	SRX339765
60		SRX712866	ERX3488445		SRX1796277	SRX474431	SRX155392	SRX2331075	DRX005896	SRX339764
61		SRX712865	ERX3488446		SRX1796276	SRX474430	SRX155391	SRX2331074	DRX005895	SRX339763
62		SRX712864	ERX3488447		SRX1796275	SRX474429	SRX155387		DRX005894	SRX339762
63		SRX712863	ERX3488448		SRX1796262	SRX474428	SRX155400		DRX005893	SRX339761
64		SRX712862	ERX3488449		SRX1796260	SRX474427	SRX155399		DRX005892	SRX339760
65		SRX712861	ERX3488450		SRX1796257	SRX474426	SRX155394		DRX005891	SRX339759
66		SRX712860	ERX3488451		SRX1796256	SRX474424	SRX155393		DRX005890	SRX339758
67		SRX712859	ERX3488452		SRX1796254	SRX474423	SRX155390		DRX005889	SRX339757
68		SRX712858	ERX3488453		SRX1796253	SRX474422	SRX155388		DRX005888	SRX339756
69		SRX712857	ERX3488454		SRX1796252	SRX474421	SRX155386		DRX005887
70		SRX712856	ERX3488455		SRX1796199	SRX474420	SRX155385		DRX005886
71		SRX712855	ERX3488456		SRX1796196	SRX474419			DRX005885
72		SRX712765	ERX3488457		SRX1796193	SRX474416			DRX005884
73		SRX712764	ERX3488458		SRX1796188				DRX005883
74		SRX712763	ERX3488459		SRX1796187				DRX005882
75		SRX712762	ERX3488460		SRX1796183				DRX005881
76		SRX712761	ERX3488461		SRX1796178				DRX005880
77		SRX712760	ERX3488462		SRX1796162				DRX005879
78		SRX712759	ERX3488463		SRX1796153				DRX005878
79		SRX712758	ERX3488464		SRX1796146				DRX005877
80		SRX712757	ERX3488465		SRX1796089				DRX005876
81		SRX712756	ERX3488466		SRX1796085				DRX005875
82		SRX712755	ERX3488467		SRX1796073				DRX005874
83		SRX712754	ERX3488468		SRX1796065				DRX005873
84		SRX712753	ERX3488469		SRX1796053				DRX005872
85		SRX712751	ERX3488470		SRX1796042				DRX005871
86		SRX712750	ERX3488471		SRX1796030				DRX005870
87		SRX712749	ERX3488472		SRX1796018				DRX005869
88		SRX712748	ERX3488473		SRX1796004				DRX005868
89		SRX712747	ERX3488474		SRX1795998				DRX005867
90		SRX712745	ERX3488475		SRX1795997				DRX005866
91		SRX712744	ERX3488476		SRX1795996				DRX005865
92		SRX712743	ERX3488477		SRX1795994				DRX005864
93		SRX712742	ERX3488478		SRX1795987				DRX005863
94		SRX712741	ERX3488479		SRX1795980				DRX005862
95		SRX712740	ERX3488480		SRX1795976				DRX005861
96		SRX712739	ERX3488481		SRX1795974				DRX005860
97		SRX712738	ERX3488482		SRX1795973				DRX005859
98		SRX712737	ERX3488483		SRX1795967				DRX005858
99		SRX712736	ERX3488484		SRX1795961				DRX005857
100			ERX3488485		SRX1795958				DRX005856
101			ERX3488486		SRX1795956				DRX005855
102			ERX3488487		SRX1795955				DRX005854
103			ERX3488488		SRX1795953				DRX005853
104			ERX3488489		SRX1795952				DRX005852
105					SRX1795938				DRX005851
106					SRX1795883				DRX005850
107					SRX1795871				DRX005849
108					SRX1795861				DRX005848
109					SRX1795852				DRX005847
110					SRX1795837				DRX005846
111					SRX1795824				DRX005845
112					SRX1795814				DRX005844
113					SRX1795803				DRX005843
114					SRX1795791				DRX005842
115					SRX1795783				DRX005841
116					SRX1795774				DRX005840
117					SRX1795769				DRX005839
118					SRX1795762				DRX005838
119					SRX1795756				DRX005837
120					SRX1795751				DRX005836
121					SRX1795750				DRX005835
122					SRX1795749				DRX005834
123					SRX1795748				DRX005833
124					SRX1795746				DRX005832
125					SRX1795744				DRX005831
126					SRX1795742				DRX005830
127					SRX1795741				DRX005829
128					SRX1795740				DRX005828
129					SRX1795738				DRX005827
130					SRX1795734				DRX005826
131					SRX1795729				DRX005825
132					SRX1795720				DRX005824
133					SRX1795653				DRX005823
134					SRX1795652				DRX005822
135					SRX1795648				DRX005821
136					SRX1795641				DRX005820
137					SRX1795639				DRX005819
138					SRX1795972				DRX005818
139									DRX005817
140									DRX005816
141									DRX005815
142									DRX005814
143									DRX005813
144									DRX005812
145									DRX005811
146									DRX005810
147									DRX005809
148									DRX005808
149									DRX005807
150									DRX005806
151									DRX005805
152									DRX005804
153									DRX005803
154									DRX005802
155									DRX005801
156									DRX005800
157									DRX005799
158									DRX005798
159									DRX005797
160									DRX005796
161									DRX005795
162									DRX005794
163									DRX005793
164									DRX005792
165									DRX005791
166									DRX005790
167									DRX005789
168									DRX005788
169									DRX005787
170									DRX005786
171									DRX005785
172									DRX005784
173									DRX005783
174									DRX005782
175									DRX005781
176									DRX005780
177									DRX005779
178									DRX005778
179									DRX005777
180									DRX005776
181									DRX005775
182									DRX005774
183									DRX005773
184									DRX005772
185									DRX005771
186									DRX005770
187									DRX005769
188									DRX005768
189									DRX005767
190									DRX005766
191									DRX005765
192									DRX005764
193									DRX005763
194									DRX005762
195									DRX005761
196									DRX005760
197									DRX005759
198									DRX005758
199									DRX005757
200									DRX005756
201									DRX005755
202									DRX005754
203									DRX005753
204									DRX005752
205									DRX005751
206									DRX005750
207									DRX005749
208									DRX005748
209									DRX005747
210									DRX005746
211									DRX005745
212									DRX005744
213									DRX005743
214									DRX005742
215									DRX005741
216									DRX005740
217									DRX005739
218									DRX005738
219									DRX005737
220									DRX005736
221									DRX005735
222									DRX012219
223									DRX012210
224									DRX012209
225									DRX012223
226									DRX012224
227									DRX012225
228									DRX012211
229									DRX012216
230									DRX012218
231									DRX012213
232									DRX012217
233									DRX012214
234									DRX012220
235									DRX012222
236									DRX012215
237									DRX012208
238									DRX012212
239									DRX012221
240									DRX000466
241									DRX000472
242									DRX000471
243									DRX000467
244									DRX000469
245									DRX000470
246									DRX000464
247									DRX000463
248									DRX000462
249									DRX000461
250									DRX000460
251									DRX000468
252									DRX000473
253									DRX000474
254									DRX000459
255									DRX000465
256									DRX000662
257									DRX000665
258									DRX000672
259									DRX000663
260									DRX000669
261									DRX000661
262									DRX000664
263									DRX000671
264									DRX000668
265									DRX000673
266									DRX000667
267									DRX000660
268									DRX000670
269									DRX000666
270									DRX000192
271									DRX000194
272									DRX000191
273									DRX000193
274									SRX100757
275									SRX100756
276									SRX100755
277									SRX100754
278									SRX100753
279									SRX100749
280									SRX100747
281									SRX100746
282									SRX100745
283									SRX100743
284									SRX100741
