# Supplementary material for: Pervasive misannotation of microexons that are evolutionarily conserved and crucial for gene function in plants
Source: Nat Commun. 2022 Feb 10;13:820. doi: 10.1038/s41467-022-28449-8 (PMC8831610; doi:10.1038/s41467-022-28449-8)
Supplement: Supplementary file 5 — Supplementary Data 2 [file 41467_2022_28449_MOESM5_ESM.xlsx]

## Sheet: Primers
Species	Name	Sequence	Type	Target transcript	Microexon cluster	Microexon size
Arabidopsis thaliana	AT01_F	CACCATCGATCTTCACACTTA	RT-PCR	AT3G05870.1x	1	1				0.05	Cartridge	In Solution (water)	20	2
	AT01_R	CAAATTAGAGGGCAATCATCTCC	RT-PCR							0.2	HPLC	In Solution (TE)	50	3
	AT01_SR	ATCAGGACAACAACCATCAAAAG	Sequencing							1	PAGE	In Solution (TRIS)	100	4
	AT02_F	ATCATTCAAGACTCGATCTCCGG	RT-PCR	AT3G11530.1x	2	1				10			200	5
	AT02_R	TACAAGGCATAGGCACCACTAC	RT-PCR
	AT02_SR	CCACCAGTTACCATATATCGCG	Sequencing
	AT03_F	ATGGAAGTAGGATCTGCAACGAAG	RT-PCR	AT5G51700.1	3	3
	AT03_R	TACATCCTGGAATTTCCAAGAAC	RT-PCR
	AT03_SF	AGAAGCTTCAGTGCCAACGTAT	Sequencing
	AT06_F	ATGGTGGGTGTGTCGCCG	RT-PCR	AT1G63290.1	6	5
	AT06_R	AGTGGCAATCAAGATATGCATTTG	RT-PCR
	AT06_SF	GGAGGCTAAGCGGATGATCG	Sequencing
	AT07_F	GAAGCCGAACTGTAAAGCGA	RT-PCR	AT1G63770.5	7	5
	AT07_R	GCTCATCATGTCTTTCAAAATAGAGA	RT-PCR
	AT07_SF	GCAGGATGCTGGTCCTATGG	Sequencing
	AT08_F	CAGAGTTTAAGCGCCTTCTTGG	RT-PCR	AT1G02305.1	8	5
	AT08_R	GGAATCCACAACATGCTAAAAGA	RT-PCR
	AT08_SF	GTGCCTATTGTAAGCCATGATATA	Sequencing
	AT10_F	GCGAAGCGAGTGATAAATGTC	RT-PCR	AT2G37060.1	10	6
	AT10_R	ACCATCATATGCTGCTGAGC	RT-PCR
	AT10_SF	TGGGCAATGGCTACTTTAGGA	Sequencing
	AT14_F	ACTCACTGGGAAGCTCAAACAG	RT-PCR	AT2G07340.1	14	7
	AT14_R	CCTCAAGTTGTTCTCAACCTCTG	RT-PCR
	AT14_SF	AGCGAGCTTTCTTAACCTTGGA	Sequencing
	AT18_F	AGAGGGAAGCAATTGGAGGC	RT-PCR	AT4G35740.1	18	8
	AT18_R	TCTTACTGAGGGTTTTCCAGAATC	RT-PCR
	AT18_SF	CTTGATGCCAACGGGAGGA	Sequencing
	AT21_F	CTTCTACCCGACGCAGCTCTA	RT-PCR	AT3G54320.1	21	9
	AT21_R	TCTTCCTTTGTCACTCTCTGC	RT-PCR
	AT21_SF	GAGATTCGAGGCTCATCTTTGG	Sequencing
Glycine max	GM01_F	ATTTCAAATCTTCGTCTCCAATTCG	RT-PCR	KRH21888x	1	1
	GM01_R	AATGCGCTTGTGATGTCTGA	RT-PCR
	GM01_SF	ACCCTACCCTCAATTTCCATTC	Sequencing
	GM02_F	AAATTCCGCCGGAGAAAATC	RT-PCR	KRG96210x	2	1
	GM02_R	CAACAGCTGATGCTCCAGTC	RT-PCR
	GM02_SF	GGAGAGGCGAGCGAGCGA	Sequencing
	GM03_F	ACCGCACAGGGATCGTGTTG	RT-PCR	KRH35422	3	3
	GM03_R	TGGTGTTCTTCTTCACTGGTG	RT-PCR
	GM03_SF	ATGCCAGAGGATTGGGTGCG	Sequencing
	GM06_F	TTCTGGGAGTTGAAAGAAAGAAAGG	RT-PCR	KRG94486	6	5
	GM06_R	AGAGGATTTGTAACCATAAGGTGA	RT-PCR
	GM06_SF	GACTTCGCCAATTTGGCTTC	Sequencing
	GM07_F	GTTGTACTGTAAAGCGGATTGC	RT-PCR	KRH41204x/ KRH59924x	7	5
	GM07_R	TGCATCATTTGCATCTCGCA	RT-PCR
	GM07_SF	CCACAGGATGCAGGTCCTATG	Sequencing
	GM09_F	GACAGCTTACAGCGGGTTGC	RT-PCR	KRH11483	9	5
	GM09_R	TGATCTTCAGATGCTCCTGGG	RT-PCR
	GM09_SF	ATTTCGGTGCTGGGAATGGA	Sequencing
	GM10_F	GCGAGTGAGAAATGCCAGAA	RT-PCR	KRH34567	10	6
	GM10_R	TTGCATTGAAGGCATAACCAG	RT-PCR
	GM10_SF	GGCCATGGCAACTTTAGGGT	Sequencing
	GM11_F	GTGAACCAGCTGTCATAAAGTT	RT-PCR	KRH06861	11	6
	GM11_R	AGTGTCTGATTGCAAATGCAC	RT-PCR
	GM11_SF	GGAGGCATATTCAACTCCCAT	Sequencing
	GM18_F	ACGCTATTCAAGCTGTGCTCT	RT-PCR	KRH37506	18	8
	GM18_R	CTGCCGCTATGCCTTTCTCC	RT-PCR
	GM18_SF	ACTGGAGGAGGCAAGTCGAT	Sequencing
	GM23_F	GCGTGCTGGCGTCATCGATT	RT-PCR	KRH23699	23	10
	GM23_R	CTGTTTGAAATGATTTCCCTTGCC	RT-PCR
	GM23_SF	CGGACATTGTCTTTGATTATCGT	Sequencing
Oryza sativa	OS02_F	AGCGCAAGAGACTCGCAACG	RT-PCR	Os01t0966500-01x	2	1
	OS02_R	CATAGGCCACCAATTATTGTACA	RT-PCR
	OS02_SF	GGAGAAGAAGGAGGTGCTCC	Sequencing
	OS04_F	GATATTGCCCCTGAAGCCGA	RT-PCR	Os01t0897200-01x	4	4
	OS04_R	GCCAACATTTCCGTGACGTT	RT-PCR
	OS04_SF	CTTGAGAAGTACTGGCCGTC	Sequencing
	OS05_F	GCAGGGTATCTCCTCTGCTG	RT-PCR	Os02t0780800-01x	5	4
	OS05_R	CTCGTCCTGACTCCTGGTAGA	RT-PCR
	OS05_SF	ATGCTGGCCTAAATAGCAAGG	Sequencing
	OS07_F	TCAGATCTTGGTTGTCGCAC	RT-PCR	Os08t0562700-01x	7	5
	OS07_R	TTGCATCACACATTGCAGCA	RT-PCR
	OS07_SF	GTTTCTAAACTCAGGACCTATCA	Sequencing
	OS08_F	CAACACCGCATAGTGTGCTA	RT-PCR	Os05t0310500-01x	8	5
	OS08_R	CATTGACAGATAGCGAAATGTTCA	RT-PCR
	OS08_SF	TATCCAAGATCGCTGATGCT	Sequencing
	OS10_F	GCGACAAATGTCAGAAGGAGAAG	RT-PCR	Os01t0834400-02	10	6
	OS10_R	ATCCCTTGGGTGTAAGCCCC	RT-PCR
	OS10_SF	CAAGACCATCAACGGGGAAG	Sequencing
	OS11_F	ACAGGGCAGGTTTCAAGGTT	RT-PCR	Os01t0102700-01x	11	6
	OS11_R	ACGCCTCTTCTTGCTTGCTT	RT-PCR
	OS11_SF	CTATCGTGTTCCCACAAAGGC	Sequencing
	OS19_F	GACAAGGAATCAGATGATACTTGC	RT-PCR	Os07t0477500-01	19	8
	OS19_R	GGTTGCTTCAAACTCTTTCCAT	RT-PCR
	OS19_SF	AGAGAATGGCGCGATCAAGG	Sequencing
	OS21_F	GCATCGGTGGACTGGCAGAT	RT-PCR	LOC_Os11g03540.1x/ LOC_Os12g03290x	21	9
	OS21_R	GGAGGCCAGGTACTCCTCCC	RT-PCR
	OS21_SR	CTCCGACCTCTCCTTCTCATA	Sequencing
	OS24_F	AATTGCAAGGTGAGCCGGAG	RT-PCR	Os10t0457500-01	24	10
	OS24_R	TCATTGGTTCTTCTCCTGGTC	RT-PCR
	OS24_SF	GAATGGCTGCATCCCAGGTG	Sequencing
Zea mays	ZM02_F	GGGACGAATATTATCTCAA	RT-PCR	Zm00001d041993_T002x	2	1
	ZM02_R	GCCTCAGAATTGCTGGAATA	RT-PCR
	ZM02_SF	CTCTCCTTCCCCTTCCCAAC	Sequencing
	ZM03_F	GACGACGGAGGCGGCAAAGA	RT-PCR	Zm00001d016716_T002x	3	3
	ZM03_R	GATTGGTTTTTCGGTTGTATGCTT	RT-PCR
	ZM03_SF	ATCGGCTGCGACGCCATATT	Sequencing
	ZM06_F	ATGGCGGCGGCGAAGATAGC	RT-PCR	Zm00001d021050_T002	6	5
	ZM06_R	CCAGCCTTTCCAAATGGTTCTAC	RT-PCR
	ZM06_SF	TTGCCAACCTCGCTTCGGAG	Sequencing
	ZM07_F	ATCTATCAATTCCCACAGGACG	RT-PCR	Zm00001d031891_T002	7	5
	ZM07_R	GTGCATTATTTGCATCACACATG	RT-PCR
	ZM07_SF	GGGCCTATGGCACATCCT	Sequencing
	ZM08_F	ACCAGCACCACAGAATGCAC	RT-PCR	Zm00001d021615_T001x	8	5
	ZM08_R	CCGCAGCATGCCAGTAGGTC	RT-PCR
	ZM08_SF	ATTCAAGATCACTGGAACTTCCAA	Sequencing
	ZM10_F	AATGCCAGAAGGAGAAACGAA	RT-PCR	Zm00001d042968_T002	10	6
	ZM10_R	CTGTGGCTGCATATAGCCCA	RT-PCR
	ZM10_SF	GGCGATGGCCACTTTAGGAT	Sequencing
	ZM11_F	GGGTTCACCAGCTATTATTACGT	RT-PCR	Zm00001d030690_T001	11	6
	ZM11_R	TCAACTGCGCCGAACTATAAG	RT-PCR
	ZM11_SF	GGCCTACTCAACTCCCATCT	Sequencing
	ZM19_F	GGAGATATGGAGAAAGATAAGGAT	RT-PCR	Zm00001d050244_T002	19	8
	ZM19_R	ATTCTGCAGGTATTCGGATTT	RT-PCR
	ZM19_SF	CGACCAAGGGGAGGTAGTCA	Sequencing
	ZM21_F	GGGAAGCGGAGCTCCATCTA	RT-PCR	Zm00001d038087_T004x	21	9
	ZM21_R	CCTTGGATATCATCTGCATCTCT	RT-PCR
	ZM21_SF	GGTCGATATGAGGCTCACCT	Sequencing
	ZM25_F	GGGAGCGAGATGGGTTACAT	RT-PCR	Zm00001d015029_T002	25	10
	ZM25_R	CATGAGCAAGGTGAACCCATC	RT-PCR
	ZM25_SF	CGCTCGTCGCCAAGTACAT	Sequencing
