# Supplementary material for: Pervasive misannotation of microexons that are evolutionarily conserved and crucial for gene function in plants
Source: Nat Commun. 2022 Feb 10;13:820. doi: 10.1038/s41467-022-28449-8 (PMC8831610; doi:10.1038/s41467-022-28449-8)
Supplement: Supplementary file 7 — Source Data [file 41467_2022_28449_MOESM7_ESM.xlsx]

## Sheet: Fig. 1
Fig. 1b
Microexon-spanning reads (RPM)
		ab initia	X1	X2	Olego + X2
Arabidopsis: 1x50bp	HISAT2	3.23906	57.7625	57.8222	58.6594
	STAR	7.00905	61.1458	64.72	66.5719
	Olego	21.4694	24.2745	24.4657	NA
Arabidopsis: 2x100bp	HISAT2	48.0772	141.24	141.463	147.032
	STAR	28.9781	149.156	155.685	168.586
	Olego	96.2872	102.977	100.298	NA
Rice: 1x50bp	HISAT2	0.149364	4.04828	4.11559	7.61284
	STAR	2.43902	14.6734	20.3163	36.224
	Olego	5.29632	5.12214	5.30626	NA
Rice: 2x100bp	HISAT2	37.28	57.1511	57.8115	113.709
	STAR	22.1241	62.9335	171.681	202.97
	Olego	135.351	108.734	109.458	NA
Running time (SPM)
		ab initia	X1	X2	Olego + X2
Arabidopsis: 1x50bp	HISAT2	4.79139	4.93121	9.58335	22.2028
	STAR	2.20894	2.00056	4.1846	17.0279
	Olego	12.2647	26.5231	54.3315	NA
Arabidopsis: 2x100bp	HISAT2	7.45099	6.81733	13.4613	32.3999
	STAR	2.27182	2.74134	5.94991	24.8865
	Olego	17.8315	69.3564	139.859	NA
Rice: 1x50bp	HISAT2	7.10256	8.05612	15.9299	35.9175
	STAR	3.19371	3.65831	7.74864	28.8592
	Olego	20.5552	44.8098	85.1405	NA
Rice: 2x100bp	HISAT2	10.0902	8.74425	17.5639	46.7799
	STAR	2.46871	2.93227	6.92201	36.0878
	Olego	29.2989	332.557	666.566	NA
Fig. 1d
Annotated
	1	2	3	4	5	6	7	8	9	10	11	12	13	14	15
C.reinhardtii	0	0	1	0	0	19	17	15	22	13	25	37	26	26	37
P.patens	0	0	9	1	8	5	9	16	5	7	14	9	4	13	16
S.moellendorffii	0	0	0	0	8	3	1	2	1	3	3	2	1	12	11
P.somniferum	2	3	5	12	15	28	18	24	55	22	24	26	35	49	35
A.thaliana	0	1	1	3	5	5	4	4	20	4	7	4	4	13	6
G.max	0	0	15	8	6	11	5	14	48	5	13	7	6	24	20
V.vinifera	0	0	0	0	1	0	3	4	5	3	4	2	4	10	7
H.annuus	0	0	1	3	6	8	4	4	35	7	10	4	4	14	7
O.sativa	0	0	0	1	1	5	1	3	22	4	6	3	5	9	2
Z.mays	0	0	1	0	3	3	3	3	1	7	8	2	9	11	7
O.sativa.2	0	0	0	0	0	0	0	0	0	0	2	1	3	8	3
Unannotated
	1	2	3	4	5	6	7	8	9	10	11	12	13	14	15
C.reinhardtii	3	2	16	14	8	9	3	1	4	4	3	12	9	4	7
P.patens	0	2	5	1	0	4	3	3	6	4	4	1	1	3	5
S.moellendorffii	6	2	26	5	10	18	9	13	18	18	14	19	20	7	38
P.somniferum	5	0	11	9	3	6	9	5	8	2	5	3	15	7	13
A.thaliana	1	0	4	0	1	6	1	3	1	3	1	10	2	2	8
G.max	2	1	11	7	6	10	4	5	12	7	3	10	6	10	13
V.vinifera	3	0	32	25	12	10	6	3	17	3	2	6	4	4	14
H.annuus	2	0	41	22	16	11	11	6	14	4	6	14	14	14	20
O.sativa	0	0	4	4	2	3	7	2	4	1	2	4	3	3	4
Z.mays	0	0	20	21	7	7	9	4	24	4	4	3	8	1	5
O.sativa.2	0	0	4	5	3	8	8	5	26	5	6	6	5	4	3

## Sheet: Fig. 2
Fig. 2b
	ME			Random			chisq.test
	+	-	ratio%	+	-	ratio%	p.value
T-rich motif	161	978	14.1352	350	3413	9.30109	3.792e-06
G-rich motif	144	995	12.6427	182	3581	4.83657	3.71094e-20
ISE-hex3-D motif	503	636	44.1615	1352	2411	35.9288	6.21061e-07
Fig. 2c
	ME			RE			chisq.test
	+	-	ratio%	+	-	ratio%	p.value
A. thaliana	56	187	23.0453	5090	118420	4.12112	2.74265e-48
G. max	62	512	10.8014	7332	241493	2.94665	6.00742e-28
O. sativa	17	192	8.13397	3589	119740	2.9101	1.8956e-05
Z. mays	81	268	23.2092	20114	137617	12.7521	8.14279e-09
Fig. 2d
Boxplot
	introns	sample	type	min	lower	middle	upper	max
1	Upstream	CB	ME	0	0.0443	0.1502	0.3328	0.7282
2	Upstream	CB	RE	0	0.0016	0.0124	0.0472	0.0968
3	Upstream	NP	ME	0	0	0.0049	0.0185	0.042
4	Upstream	NP	RE	0	0.0106	0.0362	0.1131	0.2667
5	Upstream	Cyto	ME	0	0	0.0015	0.0115	0.0287
6	Upstream	Cyto	RE	0	0	0	0.006	0.0149
7	Downstream	CB	ME	0	0.0257	0.0656	0.1755	0.3982
8	Downstream	CB	RE	0	0	0.0066	0.0224	0.0558
9	Downstream	NP	ME	0	0	0.0039	0.0172	0.0417
10	Downstream	NP	RE	0	0.012	0.0402	0.1224	0.288
11	Downstream	Cyto	ME	0	0	0.0018	0.0118	0.0294
12	Downstream	Cyto	RE	0	0	0	0.0065	0.0163
T-test
	introns	sample	group1	group2	p	p.adj	p.format	p.signif
1	Upstream	CB	RE	ME	1.214e-05	7.3e-05	1.2e-05	****
2	Upstream	NP	RE	ME	0.0024636	0.012	0.0025	**
3	Upstream	Cyto	RE	ME	0.0316599	0.13	0.0317	*
4	Downstream	CB	RE	ME	0.0375861	0.13	0.0376	*
5	Downstream	NP	RE	ME	0.457618	0.92	0.4576	ns
6	Downstream	Cyto	RE	ME	0.687855	0.92	0.6879	ns

## Sheet: Fig. 5
Cluster	1	2	3	4	5	6	7	8	9	10	11	12	13	14	15	16	17	18	19	20	21	22	23	24	25	26	27	28	29	30	31	32	33	34	35	36	37	38	39	40	41	42	43	44	45
Rosales::Prunus_persica	0.5	1	1	1	1	1	1	1	1	1	1	1	1	1	1	0.3333	1	1	1	1	1	1	1	1	1	1	1	1	1	1	1	1	1	1	1	1	1	0.25	1	NA	1	1	1	1	1
Rosales::Prunus_dulcis	0.5	1	1	1	1	1	1	1	1	1	NA	NA	1	1	1	0.3333	1	1	1	1	1	1	1	1	1	1	1	1	1	1	1	1	1	1	1	1	1	0.25	1	NA	1	1	1	1	1
Rosales::Prunus_mume	0.3333	1	1	1	1	1	NA	1	1	1	1	1	1	1	1	0.3333	1	1	1	1	1	1	1	1	1	1	1	NA	1	1	1	1	1	1	1	1	1	0.2222	1	NA	1	1	1	1	1
Rosales::Prunus_avium	0.5	1	1	1	1	1	1	1	1	1	1	1	1	1	1	0.3333	1	1	1	1	1	1	1	1	1	1	1	1	1	1	1	1	1	1	1	1	1	0.2	1	NA	1	1	1	1	0.5
Rosales::Pyrus_x_bretschneideri	1	1	1	1	1	1	1	NA	1	1	1	1	1	1	1	0.2	1	1	NA	1	0.8696	1	1	1	1	1	1	1	1	1	1	1	1	1	1	1	1	0.1875	1	1	1	0.8	1	1	1
Rosales::Malus_domestica	1	1	1	1	1	1	1	NA	1	1	1	1	1	1	1	0.25	1	1	1	1	0.8182	1	1	NA	1	1	1	1	1	1	1	1	1	1	1	1	1	0.2222	1	1	1	0.6667	1	1	1
Rosales::Rosa_chinensis	1	1	1	1	1	1	1	1	NA	1	1	1	1	1	1	0.5	1	1	1	1	0.8462	1	1	0.5	1	1	1	1	1	1	1	1	1	1	1	1	1	0.25	1	NA	1	0.6667	0	1	1
Rosales::Fragaria_vesca_subsp._vesca	1	1	1	1	1	1	1	1	NA	1	1	1	1	1	1	0.3333	1	1	1	1	0.8462	1	1	1	1	1	1	1	1	1	1	0.5	1	1	1	1	1	0.25	1	1	1	0.6667	0	1	1
Rosales::Morus_notabilis	1	1	1	1	1	1	1	1	0	1	1	1	1	1	1	0.3333	1	NA	1	1	1	1	1	1	1	1	1	1	1	1	1	1	1	1	1	1	1	0.1818	1	1	1	1	1	1	1
Rosales::Cannabis_sativa	1	1	1	1	1	1	1	1	1	1	NA	1	1	1	1	0.5	1	1	1	NA	1	1	1	1	1	1	1	1	NA	1	1	1	1	1	1	1	1	0.1818	1	NA	1	1	1	1	0.8
Rosales::Ziziphus_jujuba	1	1	0	1	1	1	1	NA	1	1	1	1	1	1	1	0.3333	NA	1	1	NA	1	1	1	NA	1	1	1	1	1	1	1	1	1	1	1	NA	1	0.1667	NA	1	1	1	1	1	0.6667
Cucurbitales::Cucurbita_pepo_subsp._pepo	NA	1	1	1	1	1	NA	1	1	1	1	1	1	1	1	0.25	NA	1	1	NA	1	0.6364	1	1	1	1	1	NA	1	1	1	1	1	1	1	1	1	0.2857	1	1	1	1	1	1	1
Cucurbitales::Cucurbita_maxima	NA	1	1	1	1	1	NA	1	1	1	1	1	1	1	1	0.25	NA	1	1	NA	1	0.6	1	1	1	1	1	NA	1	1	1	1	1	1	1	1	1	0.2857	1	1	1	1	1	1	1
Cucurbitales::Cucurbita_moschata	NA	1	1	1	1	1	NA	1	1	1	1	1	1	1	1	0.25	NA	1	1	NA	1	0.6364	1	1	1	1	1	NA	1	1	1	1	1	1	1	1	1	0.2857	1	1	1	1	1	1	1
Cucurbitales::Cucumis_sativus	1	1	1	1	1	1	NA	1	1	1	1	1	1	1	1	0.3333	NA	1	1	NA	1	1	1	1	1	1	1	NA	1	1	1	1	1	1	1	1	1	0.2857	1	1	1	1	1	1	1
Cucurbitales::Cucumis_melo	NA	1	NA	1	1	1	NA	1	1	1	1	NA	1	1	1	0.3333	NA	1	1	NA	1	1	1	1	1	1	1	NA	1	1	1	1	1	1	1	1	1	0.2857	1	1	1	1	1	1	1
Cucurbitales::Benincasa_hispida	NA	1	1	1	1	1	NA	1	1	1	1	1	1	1	1	0.3333	NA	1	1	NA	1	1	1	1	1	1	1	NA	1	1	1	1	1	1	1	1	1	0.2857	1	1	1	1	1	1	1
Cucurbitales::Momordica_charantia	NA	1	1	1	1	1	NA	1	NA	1	1	1	1	1	1	0.3333	NA	1	NA	NA	1	1	1	1	1	1	1	NA	1	1	1	1	1	1	1	1	1	0.2857	1	1	1	1	0	1	1
Fabales::Vigna_radiata_var._radiata	1	1	1	1	1	1	1	1	1	1	1	1	1	1	1	0.3333	NA	1	1	1	1	1	1	1	1	1	1	1	1	1	1	1	1	1	1	1	1	0.2667	1	1	1	1	1	1	1
Fabales::Vigna_angularis	1	1	1	1	1	1	1	1	1	1	1	1	1	1	1	0.3333	NA	1	1	1	1	1	1	1	1	1	1	1	1	1	1	1	1	1	1	1	1	0.2857	1	1	1	1	1	1	1
Fabales::Vigna_unguiculata	1	1	1	1	1	1	1	1	1	1	1	1	1	1	1	0.3333	NA	1	1	1	1	1	1	1	1	1	1	1	1	1	1	1	1	1	1	1	1	0.2667	1	1	1	1	1	1	0.5
Fabales::Phaseolus_vulgaris	1	1	1	1	1	1	1	1	1	0.75	1	1	1	1	1	0	NA	1	1	1	1	1	1	1	1	1	1	1	1	1	1	1	1	1	1	1	1	0.2667	1	1	1	1	1	1	1
Fabales::Glycine_soja	1	1	1	1	1	1	1	1	1	1	1	1	1	1	1	0.2	NA	1	1	1	1	1	1	1	1	1	1	1	1	1	1	1	1	1	1	1	1	0.3214	1	1	1	1	1	1	1
Fabales::Glycine_max	1	1	1	1	1	1	1	1	1	1	1	1	1	1	1	0.2	NA	1	1	1	1	1	1	1	1	1	1	1	1	1	1	1	1	1	1	1	1	0.3103	1	1	1	1	1	1	1
Fabales::Cajanus_cajan	1	1	0.5	1	1	1	1	1	NA	1	1	1	1	1	1	0.3333	NA	1	1	1	1	1	1	1	1	1	1	1	1	1	1	1	1	1	1	1	1	0.2857	1	1	1	1	1	1	0.5
Fabales::Abrus_precatorius	1	1	1	1	1	1	1	1	1	1	1	1	1	1	1	0.25	NA	1	1	1	1	1	1	NA	1	1	1	1	1	1	1	1	1	1	1	1	1	0.2857	1	1	1	1	1	1	0.5
Fabales::Medicago_truncatula	1	1	1	1	1	1	1	1	1	1	1	1	1	1	1	0.5	NA	1	1	1	1	1	0	1	1	1	1	1	1	1	1	1	1	1	1	1	1	0.2667	1	1	1	1	1	NA	0.4286
Fabales::Cicer_arietinum	NA	1	1	1	1	1	1	1	NA	1	1	1	1	1	1	0.5	NA	1	1	1	1	1	1	1	1	1	1	1	1	1	1	1	1	1	1	1	1	0.3077	1	1	1	1	1	1	0.25
Fabales::Lupinus_angustifolius	NA	1	1	1	1	1	1	1	NA	1	1	1	1	1	1	0.25	NA	1	1	1	1	1	1	1	1	1	1	1	1	1	1	1	1	1	0.6667	1	1	0.25	1	1	1	1	1	NA	1
Fabales::Arachis_hypogaea	NA	1	1	1	1	1	1	1	0.5714	1	1	1	1	1	1	0.5	NA	1	1	1	1	1	1	1	1	1	1	1	1	1	1	1	1	0.6	1	1	1	0.2941	NA	1	1	1	1	NA	0.625
Fabales::Arachis_duranensis	NA	1	1	1	1	1	1	1	0.6667	1	1	1	1	1	1	0.3333	NA	1	1	1	1	1	1	1	1	1	1	1	1	1	1	1	1	0.5	1	1	1	0.2857	NA	1	1	1	1	NA	0.5
Fabales::Arachis_ipaensis	NA	1	1	1	1	1	1	1	0.6	1	1	1	1	1	1	0.3333	NA	1	1	1	1	1	1	1	1	1	1	1	1	1	1	1	1	0.6667	1	1	1	0.2222	NA	1	1	1	1	NA	0.6
Fabales::Prosopis_alba	NA	1	1	1	1	1	1	1	1	1	1	1	1	1	1	0.125	NA	1	1	1	1	1	1	1	1	1	1	1	1	1	1	1	1	1	1	1	1	0.25	1	1	1	1	1	1	0.6667
Fagales::Quercus_suber	1	1	1	1	1	1	1	1	NA	1	1	1	1	1	1	0.0909	1	1	1	1	1	1	1	1	1	1	1	1	1	1	1	1	1	1	1	1	1	0.0909	1	1	1	1	1	NA	0.7273
Fagales::Quercus_lobata	1	1	1	1	1	1	1	1	NA	1	1	1	1	1	1	0.3333	1	1	1	1	1	1	1	1	1	1	1	1	1	1	1	1	1	1	1	1	1	0.1818	1	1	1	1	1	NA	0.7143
Fagales::Juglans_regia	1	1	1	1	1	1	1	1	NA	1	1	1	1	1	1	0.25	1	1	1	1	1	1	NA	1	1	1	1	1	1	1	1	1	1	1	1	1	1	0.4	1	1	1	0.8	1	1	0.5
Brassicales::Brassica_oleracea_var._oleracea	1	1	1	1	1	1	1	1	NA	1	1	NA	1	1	1	0.4	NA	1	NA	NA	1	1	1	1	1	1	0.9	1	1	1	1	1	1	1	1	1	1	0.3333	NA	NA	0	0.5	1	NA	0.6
Brassicales::Brassica_napus	1	1	1	1	1	1	1	1	NA	1	1	1	1	1	0.8	0.3636	NA	1	NA	NA	1	1	1	1	1	1	0.8571	1	1	1	1	1	1	1	1	1	1	0.2656	NA	NA	0	0.3846	1	NA	0.5455
Brassicales::Brassica_rapa	1	1	1	1	1	1	1	1	NA	1	1	1	1	1	0.5	0.4	NA	1	NA	NA	1	1	1	1	1	1	0.8889	1	1	1	1	1	1	1	1	1	1	0.25	NA	NA	0	0.6	1	NA	0.6
Brassicales::Raphanus_sativus	1	1	1	1	1	1	1	1	NA	1	1	NA	1	1	1	0.25	NA	1	NA	NA	1	1	1	1	1	1	0.9	1	1	1	1	0.625	1	1	1	1	1	0.2571	NA	NA	1	0.25	1	NA	0.8
Brassicales::Eutrema_salsugineum	1	1	1	1	1	1	1	1	NA	1	1	NA	1	1	1	0.3333	NA	1	NA	NA	1	1	1	1	1	1	1	1	1	1	1	1	1	1	1	1	1	0.2353	NA	1	1	0.5	1	NA	1
Brassicales::Capsella_rubella	1	1	1	1	1	1	1	1	NA	1	1	NA	1	1	1	0.3333	NA	1	NA	NA	1	1	1	1	1	1	1	1	1	1	1	1	1	1	1	1	1	0.2353	NA	NA	1	0.5	1	NA	0.6667
Brassicales::Camelina_sativa	1	1	1	1	1	1	1	1	NA	1	1	NA	1	1	1	0.2222	NA	1	NA	NA	1	1	1	1	1	1	1	1	1	1	1	1	1	1	1	1	1	0.24	NA	NA	1	0.6429	1	NA	0.4286
Brassicales::Arabidopsis_thaliana	1	1	1	1	1	1	1	1	NA	1	1	1	1	1	1	0.3333	NA	1	NA	NA	1	1	1	1	1	1	1	1	1	1	1	1	1	1	1	1	1	0.2778	NA	NA	1	0.5	1	NA	0.5
Brassicales::Arabidopsis_lyrata_subsp._lyrata	1	1	1	1	1	1	1	1	NA	1	1	NA	1	1	1	0.3333	NA	1	NA	NA	1	1	1	1	1	1	1	1	1	1	1	1	1	1	1	NA	1	0.2353	NA	NA	1	0.5	1	NA	0.5
Brassicales::Tarenaya_hassleriana	1	1	1	1	1	1	1	NA	NA	1	1	NA	1	1	1	0.3333	NA	1	NA	NA	1	1	1	1	1	1	1	1	1	1	1	1	1	1	1	1	1	0.2667	NA	NA	1	0.6	NA	NA	1
Malvales::Gossypium_raimondii	1	1	1	1	1	1	1	1	1	1	1	1	1	1	1	0.25	1	1	1	NA	0.9524	1	1	1	1	1	1	1	1	1	1	1	1	1	1	1	1	0.3	NA	NA	1	0.8	1	1	0.2
Malvales::Gossypium_hirsutum	1	1	1	1	1	1	1	1	1	1	1	1	1	1	1	0.25	1	1	1	1	0.9756	1	1	1	1	1	1	1	1	1	1	1	1	1	1	1	1	0.2727	NA	NA	1	0.8	1	1	0.2
Malvales::Gossypium_arboreum	1	1	1	1	1	1	1	1	1	1	1	1	1	1	1	0.3333	1	1	1	1	0.9524	1	1	1	1	1	1	1	1	1	1	1	1	1	1	1	1	0.2727	NA	NA	1	0.8	1	1	0.2
Malvales::Hibiscus_syriacus	1	1	0.5	1	1	1	1	1	1	1	0.7333	1	1	1	1	0.1667	1	1	1	1	1	1	1	1	1	1	1	1	1	1	1	1	1	1	1	1	1	0.3519	NA	NA	1	1	1	1	0.1739
Malvales::Durio_zibethinus	1	1	NA	1	1	1	1	1	1	1	1	1	1	1	1	0.3333	1	1	1	1	1	1	1	1	1	1	1	1	1	1	1	1	1	1	1	1	1	0.2778	1	1	1	1	1	1	1
Malvales::Theobroma_cacao	1	1	1	1	1	1	1	1	1	1	1	1	1	1	1	0.3333	1	1	1	1	1	1	1	1	1	1	1	1	1	1	1	1	1	1	1	NA	1	0.2222	1	1	1	1	NA	1	0.5
Malvales::Herrania_umbratica	1	1	1	1	1	1	1	1	1	1	1	1	1	1	1	0.5	1	1	1	1	1	1	1	1	1	1	1	1	1	1	1	1	1	1	1	1	1	0.25	1	1	1	1	NA	1	0.5
Sapindales::Citrus_sinensis	1	1	1	1	1	1	1	1	1	1	1	1	1	1	1	0.3333	1	1	1	1	0.9231	1	1	0	1	1	1	1	1	1	1	1	1	1	1	1	1	0.25	NA	1	1	1	1	1	1
Sapindales::Citrus_clementina	1	1	1	NA	1	1	1	1	1	1	1	1	1	1	1	0.3333	1	1	1	1	0.9167	1	1	0	1	1	1	1	1	1	1	1	1	1	1	1	1	0.25	NA	1	1	1	1	1	0.5
Sapindales::Pistacia_vera	1	1	1	1	1	1	1	1	1	1	1	1	1	1	1	0.25	1	1	1	1	1	1	1	1	1	1	1	1	1	1	1	1	1	1	1	1	1	0.25	NA	1	1	1	1	1	0.6667
Malpighiales::Manihot_esculenta	1	1	1	1	1	1	1	NA	1	1	1	1	1	1	1	0.25	1	1	1	1	1	1	1	1	1	1	1	1	1	1	1	1	1	1	1	1	1	0.2308	NA	1	1	1	1	1	0.3333
Malpighiales::Hevea_brasiliensis	1	1	1	1	1	1	1	NA	1	1	1	1	1	1	1	0.3333	1	1	1	1	1	1	1	0.6667	1	1	1	1	1	1	1	1	1	1	1	1	1	0.2	1	1	1	1	1	1	0.6
Malpighiales::Ricinus_communis	1	1	1	1	1	1	1	NA	1	1	1	1	1	1	1	0.3333	1	1	1	1	1	1	1	1	1	1	1	1	1	1	1	1	1	NA	1	NA	1	0.25	1	NA	1	1	1	1	0.5
Malpighiales::Jatropha_curcas	1	1	1	1	1	1	1	NA	1	1	1	1	1	1	1	0.3333	1	1	1	1	1	1	1	1	1	1	1	1	1	1	1	1	1	1	1	1	1	0.2	NA	1	1	1	NA	1	0.5
Malpighiales::Populus_euphratica	1	1	1	1	1	1	1	1	1	1	1	1	1	1	1	0.2	NA	1	1	NA	1	0.8571	1	1	1	1	1	1	1	1	1	1	1	1	1	1	1	0.3077	1	1	1	1	1	1	0.5
Malpighiales::Populus_alba	NA	1	1	1	1	1	1	1	1	1	1	1	1	1	1	0.25	NA	1	1	NA	1	0.875	1	1	1	1	1	1	1	1	1	1	1	1	1	1	1	0.3333	1	1	1	1	1	1	0.5
Malpighiales::Populus_trichocarpa	1	1	1	1	1	1	1	1	1	1	1	1	1	1	1	0.25	NA	1	1	NA	1	0.8571	1	1	1	1	1	1	1	1	1	1	1	1	1	1	1	0.3077	1	1	1	1	1	1	0.5
Celastrales::Tripterygium_wilfordii	1	1	1	1	1	1	1	1	NA	1	1	1	1	1	1	0.25	1	1	1	NA	0.8846	1	1	1	1	1	1	1	1	NA	1	1	1	1	1	1	1	0.2143	NA	1	1	1	0	1	0.3333
Brassicales::Carica_papaya	1	1	1	1	1	1	1	0	1	1	1	NA	1	1	1	0	1	1	1	1	1	1	NA	1	1	1	1	1	1	1	1	1	1	NA	1	NA	1	0.2	NA	NA	1	1	NA	1	0
Myrtales::Rhodamnia_argentea	1	1	1	1	1	1	1	NA	1	1	1	1	1	1	1	0.1667	1	1	1	NA	0.8824	1	1	1	1	0.5	1	1	1	NA	1	1	1	NA	1	1	1	0.2	1	1	1	1	NA	1	1
Myrtales::Eucalyptus_grandis	1	1	1	1	1	1	1	NA	1	1	1	1	1	1	1	0.3333	1	1	1	1	0.8824	1	1	1	1	NA	1	1	1	1	1	1	1	NA	1	1	1	0.25	1	1	1	1	NA	1	1
Myrtales::Syzygium_oleosum	1	1	1	1	1	1	1	NA	1	1	1	1	1	1	1	0.3333	1	1	1	NA	0.875	1	1	1	1	1	1	1	1	1	NA	1	1	NA	1	1	1	0.1818	1	1	1	1	NA	NA	1
Myrtales::Punica_granatum	1	1	1	1	1	1	1	0	1	1	1	NA	1	1	1	0.3333	1	1	1	1	1	1	1	1	1	1	1	1	1	NA	1	1	1	1	1	1	1	0.2222	1	1	1	1	NA	NA	1
Solanales::Nicotiana_tomentosiformis	1	1	1	1	1	1	1	1	1	1	1	1	1	1	1	0.25	1	1	1	1	0.875	1	1	1	1	1	1	1	1	1	1	1	1	NA	1	1	1	0.2308	1	NA	1	1	NA	1	1
Solanales::Nicotiana_tabacum	1	1	1	1	1	1	1	1	1	1	1	1	1	1	1	0.25	1	1	1	1	0.9032	1	1	1	1	1	1	1	1	1	1	1	1	NA	1	1	1	0.3	0.6667	NA	1	1	NA	1	1
Solanales::Nicotiana_sylvestris	1	1	1	1	1	1	1	1	1	1	1	1	1	1	1	0.25	1	1	1	1	0.9375	1	1	NA	1	1	1	1	1	1	1	1	1	NA	1	1	1	0.25	0.6667	NA	1	1	NA	1	1
Solanales::Nicotiana_attenuata	1	NA	NA	1	1	1	1	1	1	1	1	1	1	1	1	0.25	1	1	1	1	0.9375	1	1	1	1	1	1	1	1	1	1	1	1	NA	1	1	1	0.25	1	NA	1	1	NA	1	1
Solanales::Solanum_pennellii	1	NA	1	1	1	1	1	1	NA	1	1	1	1	1	1	0.25	1	1	1	1	0.8667	1	1	1	1	1	1	1	1	1	1	1	1	NA	1	1	0	0.25	1	NA	1	1	NA	1	0.6667
Solanales::Solanum_lycopersicum	1	NA	1	1	1	1	1	1	NA	1	1	1	1	1	1	0.25	1	1	1	1	0.8667	1	1	1	1	1	1	1	1	1	1	1	1	NA	1	1	0	0.25	1	NA	1	1	NA	1	0.6667
Solanales::Solanum_tuberosum	1	NA	1	1	1	1	1	1	NA	1	1	1	1	1	1	0.25	1	1	1	1	0.8667	1	1	1	1	1	1	1	1	1	1	1	1	NA	1	1	0	0.25	1	NA	1	1	NA	1	1
Solanales::Capsicum_annuum	1	NA	1	1	NA	1	1	1	NA	1	1	NA	1	1	1	0.25	1	NA	1	1	0.8571	1	1	NA	1	1	1	1	1	1	1	1	1	NA	1	0.5	0	0.25	1	NA	1	1	NA	NA	0.6667
Solanales::Ipomoea_triloba	1	NA	1	1	1	1	1	NA	1	1	1	1	1	1	1	0.3333	0.5	1	NA	1	0.9444	1	1	1	1	1	1	1	1	1	1	1	1	NA	1	1	1	0.2778	1	NA	1	1	NA	1	0.6667
Solanales::Ipomoea_nil	1	NA	1	1	1	1	1	NA	NA	1	1	1	1	1	1	0.3333	1	1	NA	1	0.8889	1	1	1	1	1	1	1	1	1	1	1	1	NA	1	1	1	0.2941	1	NA	1	1	1	1	1
Lamiales::Sesamum_indicum	1	1	1	1	1	1	1	NA	1	1	1	1	1	0	1	0.3333	1	1	1	1	1	1	1	1	1	1	1	1	1	1	1	1	1	NA	1	1	1	0.25	NA	1	1	1	1	1	0.3333
Lamiales::Erythranthe_guttata	1	1	1	1	1	1	1	NA	1	1	1	1	1	0	1	0.3333	1	1	1	1	1	1	1	1	1	NA	1	1	1	1	1	1	1	NA	1	1	1	0.2857	NA	1	1	1	NA	1	0.5
Lamiales::Olea_europaea_var._sylvestris	1	1	1	1	NA	1	1	NA	1	1	1	1	1	0	1	0.1429	NA	1	1	1	1	0.875	1	NA	1	1	1	1	1	1	1	1	1	NA	1	1	1	0.2727	NA	NA	1	1	1	1	0.6667
Gentianales::Coffea_eugenioides	1	1	1	1	1	1	1	NA	1	1	1	1	1	1	1	0.3333	1	1	1	1	1	1	1	1	1	1	1	1	1	NA	1	1	1	NA	1	1	1	0.1818	NA	1	1	1	1	1	1
Gentianales::Coffea_arabica	1	1	1	1	1	1	1	NA	1	1	1	1	1	1	1	0.3333	1	1	1	1	1	1	1	1	NA	1	1	1	1	NA	1	1	1	NA	1	1	1	0.2	NA	1	1	1	1	1	1
Gentianales::Coffea_canephora	1	1	1	1	1	NA	0.5	NA	1	1	1	1	1	1	1	0.3333	1	1	1	1	1	1	1	1	1	1	1	1	1	NA	1	1	1	NA	1	1	1	0.2222	NA	1	1	1	1	1	1
Asterales::Lactuca_sativa	1	1	1	1	0	1	0	NA	1	1	1	NA	0	1	1	0.3333	1	1	NA	1	1	1	1	1	1	0	0.2	0	1	1	1	1	1	NA	1	1	1	0.1765	1	1	1	1	1	1	0.5
Asterales::Cynara_cardunculus_var._scolymus	1	1	1	1	1	1	NA	NA	1	1	1	1	1	NA	1	0.3333	1	1	1	1	1	1	1	1	1	1	1	NA	1	1	1	1	1	NA	1	1	1	0.1905	NA	1	1	1	NA	1	0.1667
Asterales::Helianthus_annuus	1	1	1	1	1	1	0	NA	1	1	1	1	1	1	1	0.2	NA	1	1	1	0.9474	1	1	1	1	1	0.8889	0	1	1	1	1	1	NA	1	1	0	0.24	NA	1	1	1	1	1	0.75
Apiales::Daucus_carota_subsp._sativus	1	1	1	1	1	1	NA	NA	1	1	1	1	1	1	1	0.3333	1	1	1	1	1	0.9167	1	1	1	1	1	NA	1	1	1	1	1	NA	1	1	1	0.3889	1	1	1	1	1	NA	0.6667
Ericales::Rhododendron_simsii	1	1	1	1	1	1	1	1	1	1	1	1	1	1	1	0.2	NA	1	1	NA	1	1	1	1	1	1	1	1	1	1	1	1	1	NA	1	1	1	0.2	1	1	1	1	1	1	1
Ericales::Actinidia_rufa	1	1	1	1	1	1	1	1	1	1	1	1	1	1	1	0.25	NA	1	1	1	1	1	1	1	1	1	1	1	1	1	1	1	1	NA	1	1	1	0.1667	1	1	NA	1	1	1	1
Ericales::Camellia_sinensis	1	1	NA	1	1	1	1	1	1	1	1	1	NA	1	1	0.3333	1	1	1	1	1	1	1	1	1	1	1	1	1	1	0.5	1	1	NA	1	1	1	0.15	1	NA	1	1	1	1	0.6667
Vitales::Vitis_vinifera	1	1	1	1	1	1	1	1	1	1	0.5	1	1	1	1	0.3333	1	1	NA	1	1	1	1	NA	1	1	0.75	1	NA	NA	1	1	1	1	1	1	1	0.2	1	1	1	1	1	1	1
Vitales::Vitis_riparia	1	1	1	1	1	1	1	1	1	1	1	1	1	1	1	0.2	1	1	NA	1	0.8667	1	1	NA	1	NA	0.75	1	NA	NA	1	1	1	1	1	1	1	0.2	1	1	1	1	1	1	1
Caryophyllales::Spinacia_oleracea	0	1	1	1	1	1	1	1	NA	1	1	1	NA	1	1	0.25	NA	1	NA	NA	1	1	1	1	1	1	1	1	1	1	1	1	1	1	1	0	1	0.2222	NA	1	1	1	1	1	1
Caryophyllales::Chenopodium_quinoa	0	1	1	1	1	1	1	1	1	1	1	1	0	1	1	0.3333	1	1	NA	NA	1	1	1	1	1	1	1	1	1	1	1	1	1	1	1	1	1	0.2353	NA	1	1	1	NA	1	0.6667
Caryophyllales::Beta_vulgaris_subsp._vulgaris	0	1	1	1	1	1	1	1	1	1	1	1	0	1	1	0.3333	1	1	NA	NA	1	1	1	1	1	1	1	1	1	1	1	1	1	1	1	1	1	0.2	1	1	1	1	1	1	1
Ranunculales::Papaver_somniferum	0.6667	1	NA	1	1	1	0.2222	1	1	1	1	NA	1	1	1	0.5455	1	1	1	NA	0.8214	1	1	0	1	1	1	0.2222	1	1	1	1	1	1	1	1	1	0.25	1	1	1	0.5	1	1	1
Ranunculales::Macleaya_cordata	1	1	1	1	1	1	1	NA	1	1	1	1	1	1	1	0.3333	1	1	1	1	1	1	1	1	1	1	1	1	1	1	1	1	1	1	1	1	1	0.25	1	1	1	0.5	1	1	1
Ranunculales::Aquilegia_coerulea	1	1	1	1	1	1	NA	NA	1	1	1	1	1	1	1	0.25	NA	1	1	1	0.8462	1	1	1	1	1	1	1	NA	1	1	1	1	1	1	1	1	0.3	NA	1	1	0.8	1	1	1
Proteales::Nelumbo_nucifera	1	NA	1	1	NA	1	1	1	1	1	1	1	1	NA	1	0.3333	1	1	NA	1	1	1	NA	NA	1	1	1	1	NA	1	1	1	1	1	NA	1	1	0.3333	NA	1	1	1	1	1	0.6667
Poales::Setaria_viridis	0	1	1	1	1	1	1	1	NA	1	1	1	1	1	1	0.25	1	1	NA	NA	0.9048	0.8	1	1	1	1	1	1	1	1	1	1	1	NA	1	1	1	0.1818	NA	1	1	1	NA	1	1
Poales::Setaria_italica	0	1	1	1	1	1	1	1	NA	1	1	1	1	1	1	0.25	1	1	NA	NA	0.8947	0.8	1	1	1	1	1	1	1	1	1	1	1	NA	1	1	1	0.1818	NA	1	1	1	NA	1	1
Poales::Panicum_hallii	0	1	1	1	1	1	1	1	NA	1	1	NA	1	1	1	0.25	1	1	1	NA	0.8889	0.8	1	1	1	1	1	1	1	1	1	1	1	NA	1	1	1	0.1667	NA	1	1	1	NA	1	1
Poales::Zea_mays	0	1	1	1	1	1	1	1	NA	1	1	NA	1	NA	1	0.2	1	1	1	NA	0.8696	0.8182	1	1	1	1	1	1	1	1	1	1	1	NA	1	1	1	0.2222	NA	1	1	1	NA	1	1
Poales::Sorghum_bicolor	0	1	1	1	1	1	1	1	NA	1	1	NA	1	1	1	0.25	1	1	1	NA	0.8824	0.8	1	1	1	1	1	1	1	1	1	1	1	NA	1	1	1	0.1667	NA	1	1	1	NA	1	1
Poales::Triticum_dicoccoides	0	1	1	1	1	1	1	1	NA	1	1	1	1	1	1	0.1818	1	1	1	NA	0.8889	0.8592	1	1	1	1	1	1	1	1	1	1	1	NA	1	1	1	0.1818	NA	1	1	1	NA	1	1
Poales::Aegilops_tauschii_subsp._tauschii	0	1	1	1	1	1	1	1	NA	1	1	1	1	1	1	0.1667	1	1	1	NA	0.8947	0.8649	1	1	1	1	1	1	1	1	1	1	1	NA	1	1	1	0.1818	NA	1	1	1	NA	1	1
Poales::Brachypodium_distachyon	0	1	1	1	1	1	1	1	NA	1	1	1	1	1	1	0.25	1	1	1	NA	0.8235	0.8182	1	1	1	1	1	1	1	1	1	1	1	NA	1	1	1	0.1818	NA	1	1	1	NA	1	1
Poales::Oryza_sativa_Japonica_Group	0	1	1	1	1	1	1	1	NA	1	1	1	1	1	1	0.25	1	1	1	NA	0.8889	0.8889	1	1	1	1	1	1	1	1	1	1	1	NA	1	1	1	0.1538	NA	1	1	1	NA	1	1
Poales::Oryza_brachyantha	0	1	1	1	1	1	1	1	NA	1	1	1	1	1	1	0.3333	1	1	1	NA	0.8947	0.7	1	1	1	1	1	1	1	1	1	1	1	NA	1	1	1	0.1667	NA	1	1	1	NA	1	1
Poales::Ananas_comosus	0	1	1	1	1	1	1	1	NA	1	1	1	1	1	1	0.25	1	1	1	1	0.875	1	1	0	1	1	1	1	1	1	1	1	1	1	1	NA	1	0.2	NA	1	1	1	1	1	1
Arecales::Phoenix_dactylifera	0	1	1	1	1	1	1	NA	NA	1	1	1	1	1	1	0.3333	1	1	NA	NA	0.9	1	1	1	1	1	1	1	1	1	1	1	1	NA	1	1	1	0.3889	NA	1	1	1	NA	1	1
Arecales::Elaeis_guineensis	0	1	1	1	1	NA	0.5	NA	NA	1	1	NA	1	1	1	0.3333	1	1	NA	1	0.88	1	1	1	1	1	1	0.5	1	1	1	1	1	NA	1	1	1	0.4	NA	1	1	1	NA	1	1
Zingiberales::Musa_acuminata_subsp._malaccensis	0	1	1	1	1	1	NA	NA	1	1	1	NA	1	1	1	0.3333	1	1	NA	NA	0.963	1	1	1	1	1	1	NA	1	1	1	1	1	1	1	1	1	0.2308	NA	1	1	1	1	1	0.3333
Dioscoreales::Dioscorea_cayenensis_subsp._rotundata	0	1	1	NA	1	1	1	1	1	1	1	NA	1	1	1	0.5	1	1	1	NA	0.8824	1	1	1	1	1	1	1	1	1	1	1	NA	1	1	1	1	0.2222	1	1	1	1	NA	1	0.5
Asparagales::Phalaenopsis_equestris	0	1	NA	1	1	1	1	1	NA	1	NA	1	1	1	1	0	NA	1	NA	1	1	1	NA	1	1	1	1	1	1	NA	1	NA	1	1	NA	1	1	0.375	NA	NA	NA	1	NA	1	0.6667
Asparagales::Dendrobium_catenatum	0	1	NA	1	1	1	1	1	NA	1	1	1	1	NA	1	0	NA	1	1	1	1	1	NA	1	1	1	0.625	1	NA	1	1	1	1	1	NA	1	1	0.6	NA	1	1	1	NA	1	1
Asparagales::Asparagus_officinalis	0	1	1	1	1	1	1	1	NA	NA	1	1	1	1	1	0.3333	1	1	1	1	0.8571	0.6667	1	1	1	1	1	1	1	1	1	NA	1	NA	1	1	1	0.3	NA	1	1	1	NA	1	1
Alismatales::Colocasia_esculenta	1	1	1	1	1	NA	1	1	NA	NA	1	1	1	1	1	0.3333	NA	1	1	1	0.9091	1	1	1	1	1	1	1	1	1	1	NA	1	NA	1	1	1	0.1667	1	NA	1	1	NA	NA	1
Laurales::Persea_americana	1	1	NA	NA	1	1	1	1	NA	1	1	1	1	1	1	0.5	NA	1	1	NA	1	1	1	1	1	1	1	1	NA	NA	1	1	1	NA	1	1	1	0.25	1	1	1	1	NA	1	1
Laurales::Cinnamomum_micranthum	1	1	1	1	1	1	1	1	1	1	1	1	1	1	1	0	NA	1	1	NA	1	1	NA	1	1	1	1	1	NA	1	1	1	1	NA	1	1	1	0.3077	1	1	1	1	NA	1	1
Piperales::Piper_nigrum	NA	1	1	1	1	1	1	NA	NA	1	1	NA	1	1	1	0.375	NA	1	1	NA	1	1	1	1	1	1	1	1	1	1	1	NA	1	1	1	1	1	0.25	NA	1	1	1	NA	1	1
Magnoliales::Liriodendron_chinense	1	1	1	1	1	1	1	NA	1	1	1	1	1	1	1	0.25	NA	1	1	1	1	1	NA	1	NA	1	1	1	1	1	1	1	1	NA	1	1	1	0.2727	1	1	1	1	1	1	1
Ceratophyllales::Ceratophyllum_demersum	1	1	NA	1	NA	1	1	NA	NA	1	1	NA	1	1	1	0.3333	NA	1	1	NA	0.9231	1	1	1	1	1	1	1	1	NA	1	NA	NA	NA	1	1	1	0.2143	NA	1	1	1	NA	1	NA
Nymphaeales::Nymphaea_colorata	1	1	NA	NA	1	1	1	1	NA	NA	1	1	1	1	1	0.25	NA	1	NA	NA	1	1	NA	0	1	1	1	1	1	1	1	1	1	NA	1	1	1	0.5	NA	1	1	1	NA	1	0.25
Nymphaeales::Euryale_ferox	1	1	1	NA	1	1	1	1	NA	NA	1	NA	NA	1	1	0.2	NA	1	NA	NA	1	0.9	NA	0	1	1	1	1	1	1	1	1	1	1	1	1	1	0.4667	NA	1	1	1	NA	1	0.5
Amborellales::Amborella_trichopoda	1	1	1	NA	1	1	1	1	NA	1	1	NA	1	1	1	0	NA	1	NA	NA	0.8182	1	1	1	1	NA	1	1	1	1	NA	1	1	1	1	1	1	0.2857	1	1	1	1	NA	1	1
Gnetales::Gnetum_montanum	1	1	NA	1	1	1	NA	1	NA	1	1	NA	NA	1	1	0.1667	NA	0.3333	NA	NA	1	0.5	NA	1	1	NA	1	NA	1	NA	1	NA	NA	1	1	NA	NA	0.2857	NA	1	1	1	NA	1	1
Ginkgoales::Ginkgo_biloba	1	1	NA	1	NA	NA	1	1	NA	1	1	NA	NA	NA	1	0	1	1	NA	NA	1	1	NA	1	1	1	0.8571	1	NA	NA	1	NA	NA	NA	1	1	NA	0.3333	NA	NA	NA	0.625	NA	1	0
Selaginellales::Selaginella_moellendorffii	1	1	NA	NA	1	1	0.6667	0	NA	NA	NA	NA	NA	1	1	0	NA	NA	NA	NA	1	1	NA	1	1	1	NA	0	1	NA	NA	NA	1	1	1	1	NA	0.5	NA	NA	1	1	NA	NA	1
Funariales::Physcomitrella_patens	1	0	NA	NA	NA	1	1	0.3333	NA	NA	NA	NA	NA	1	1	0.1667	1	NA	1	NA	0.3	0.4286	1	1	1	1	1	1	1	NA	1	NA	1	NA	0	1	NA	0.7143	NA	NA	1	1	NA	1	0.75
Motif	zf-ANAPC11	Vps55	CHORD	Ribonuclease_T2	Helicase_C	Ribul_P_3_epim	Peptidase_M1	Peptidase_C1	SKG6	DUF4788	TRAP_beta	Unknown	DNA_ligase_A_M	Prefoldin_2	GBP	SNF2_N	IP_trans	DEAD	Unknown	VSP	AP2	Glyco_hydro_32N	AAA	Ham1p_like	CDP-OH_P_transf	PRMT5	Gelsolin	Peptidase_M1	TPR_12	SPARK	TPT	MCM6_C	Unknown	DUF1325	Tudor-knot	EFP_N	Trigger_N	Myosin_head	Unknown	SBP_bac_10	DUF974	bHLH-MYC_N	Unknown	Unknown	RPE65
